# Supplementary material for: Depletion-Induced Chiral Chain Formation of Magnetic Spheres
Source: Materials (Basel). 2021 Jan 21;14(3):507. doi: 10.3390/ma14030507 (PMC7865936; doi:10.3390/ma14030507)
Supplement: Supplementary file 1 [file materials-14-00507-s001.zip]

Archive with 6 entries (5 files):
- materials-1070195-SM-update/
- materials-1070195-SM-update/materials-1070195_SI-update.pdf
- materials-1070195-SM-update/Supporting Video 1.avi
- materials-1070195-SM-update/Supporting Video 2.avi
- materials-1070195-SM-update/Supporting Video 3.avi
- materials-1070195-SM-update/Supporting Video 4.avi
